# Supplementary material for: Heat and Drought Stress Impact on Phenology, Grain Yield, and Nutritional Quality of Lentil (Lens culinaris Medikus)
Source: Front Nutr. 2020 Nov 23;7:596307. doi: 10.3389/fnut.2020.596307 (PMC7719779; doi:10.3389/fnut.2020.596307)
Supplement: Supplementary file 1 [file Table_1.XLSX]

## Sheet: Normal condition
ILL	DF	DP	DM	PH	PBP	SBP	TBP	FPP	UPP	TPP	BY	GY	HI	HSW	CP	Zn	Fe
Zaaria	65.5	70.5	106.5	34.625	2.5	12.125	3.875	69.275	9.3	78.575	11.4708	2.77925	24.6424	3.22104	30.8699	39.4419	70.6021
LSI88	61	68.5	101	32.05	2.1	15.3	8.4	51.725	12.575	64.3	7.38	3.193	44.6821	3.45787	31.6525	56.7295	103.557
ILL 82	73.5	81	115.5	31.5	2.2	18.725	9.35	84.2	0.675	84.875	9.93	3.3215	33.8768	3.30049	29.848	41.7196	85.4864
ILL 71	72.5	79.5	116.5	30.875	2.5	18.4	8.3	47.2	13.8	61	12.71	2.379	19.1466	3.40565	28.8628	42.9746	100.532
ILL 158	72	80.5	115	25.95	2.35	18.3667	9.9				8.83
ILL 956	69	76	112	33.2917	2.625	21.125	10	93.5	11.5	105	12.86	5.107	41.0476	3.66161	25.6589	58.5155	61.7772
ILL 950	70.5	78	116	34.325	2.45	17.825	8.75	98.1	1.115	99.215	11.99	4.332	36.4506	4.37855	30.4372	59.939	75.0256
ILL 931	71	78	112	29.6	2.35	19.95	13.325	58	0.9	58.9	9	3.708	41.1598	3.28646	30.207	40.8385	89.2949
ILL 918	69.5	76.5	113.5	33.2	2.5	18.9	10.7	62.2	17.2	79.4	12.91	4.542	39.3365	4.35462	26.6717	48.3254	86.7219
ILL 890	73	80	113.5	27	2.225	15.775	7.5	87.25	16.5	103.75	11.1725	3.87	34.4835	2.58325	28.9733	44.8476	95.4249
ILL 858	82	89	120	29.5	2.6	18.4	8.8	28.1	12.6	40.7	11.89	1.557	13.0193	2.18561	29.0194	36.5798	68.0679
ILL 840	58	65	102.5	33.45	2.3	17.4	8.26667	59.075	12.95	72.025	9.92	3.3125	33.3921	3.30614	28.9273	43.483	74.6254
ILL 7650	71.5	79	112	31	2.4	17.7	9.3	64.125	13.5	77.625	6.86	1.5495	22.8261	2.01214	22.4734	46.8715	87.2218
ILL 719	72.5	80	114.5	33.4167	2.76667	19.9333	11.5	76.775	9.3	86.075	12.2775	2.624	22.1636	2.51897	27.0676	43.5139	72.593
ILL 7084	68.5	75.5	109	27.4	2	16.1	11.6	70.1	11.8	81.9	12	3.215	28.5865	3.57612	31.4959	46.6028	97.0093
ILL 705	73.5	81	114	32.9	2	15.6	10.5	77.7	6.5	84.2	13.16	3.482	26.6156	3.40286	25.8431	50.0393	75.375
ILL 6925	64	71.5	106.5	33.7	1.8	15.1	8.1	77.8	4.3	82.1	11.27	3.133	27.76	3.57692	28.6051	40.6895	76.6502
ILL 6870	68.5	75.5	108	28.625	2.5	16.9	7.2	84.6	7.9	92.5	10.52	2.934	27.9894	2.85401	29.093	43.2021	96.0094
ILL 6848	67	74	109	28.9	2.2	17.4	9.6	87.4	5.3	92.7	8.36	2.005	22.3715	2.8032	28.8813	52.8907	97.737
ILL 6644	63	70	106.5	31.1	2	11.85	4.9	57.4	4.1	61.5	8.74667	2.527	28.8182	3.39596	28.7984	32.028	63.0962
ILL 6528	75.5	82.5	115.5	29.1667	2.29167	12.5	5.45833	49.6	4.2	53.8	8.77917	1.16033	12.0492	3.40287	29.0286	42.7846	69.9551
ILL 6493	60	67.5	102	30.1333	1.83333	11.5667	4.76667	72.025	12.875	84.9	10.6625	3.33775	31.1904	3.04434	28.3012	41.2606	87.0825
ILL 6415	57.5	65	101	29.375	2.125	14.75	7.375	105.625	8.3	113.925	11.9625	3.37025	28.1756	3.4527	27.0768	49.4102	68.7533
ILL 6350	58	65	102.5	31.8	2.35	11.25	4.6	53.26	11.85	65.11	8.62625	3.36425	42.4277	3.46082	23.8452	64.9239	92.0743
ILL 6281	55	63	100	29.25	2.20833	12.875	6.54167	79.05	9.375	88.425	7.435	3.264	43.9303	3.05359	30.8515	53.2039	108.585
ILL 6272	75	82	115.5	32.6	2	9.125	8.9	75.8	5.8	81.6	12.05	3.36	31.4607	3.64454	27.712	51.1187	85.1721
ILL 624	74.5	81.5	118	30.2	2.4	16.5	8.8	87.6	7.1	94.7	10.415	2.469	24.2378	2.61495	31.1277	47.0268	74.9696
ILL 623	74	81	113	34.3333	2.25	19.575	6.9	73.5	4.66667	78.1667	14.495	2.72333	18.8532	2.59167	25.8891	55.0459	77.3498
ILL 619	56	63	100	30.375	2.375	12.425	9.1	72.05	21.125	93.175	10.2675	3.128	30.086	2.67867	29.848	38.0523	66.8787
ILL 6126	74	81.5	116	35.25	1.875	13.175	7.05	63.3	16.3	79.6	12.84	2.811	24.3171	3.86706	30.161	52.3902	73.6035
ILL 6002	53	62	99.5	31.7	2	11.8	6.6	78.3	7	85.3	9.32	3.235	35.4282	3.3615	31.2382	42.9624	61.9886
ILL 598	75.5	82.5	116	33.2	2.5	19.4	9.8	123.8	6	129.8	14.79	5.6	38.9941	4.47	28.0987	44.3286	73.4845
ILL 597	56	64	100	32.1667	2.2	13	5	66.2	10.9	77.1	10.43	3.547	36.2125	3.19443	28.8628	41.361	98.1562
ILL 5968	67.5	74.5	111	36.3	2.35	16.1	9.1	67.6	12.8	80.4	14.36	3.707	25.6185	3.1852	28.1816	51.839	81.1697
ILL 595	74	81	116.5	30.8	2.4	18.4	9.4	36.8	7	43.8	14.6225	1.649	11.1633	3.34193	28.0342	40.4598	67.0205
ILL 5653	72	79	115	31	2.3	15.4	5.6	56.025	9.075	65.1	10.785	2.06775	19.0911	3.63952	29.36	44.2068	73.0109
ILL 5639	70.5	77.5	109.5	29	2.425	17.05	10.275	84	3.4	87.4	9.53	3.204	34.2601	3.27466	24.7014	41.0442	77.8232
ILL 5626	62.5	69.5	102.5	35.1333	2.3	19.775	11.15	66.3	13.4	79.7	13.26	2.156	16.7329	2.43881	27.3622	53.0796	82.3522
ILL 5595	63.5	70.5	106.5	32.8	2.4	14.8	9	65.7	11.4	77.1	13.1225	3.146	24.0705	3.31544	24.7291	40.4354	80.9115
ILL 556	74.5	81.5	114.5	26.425	2.2	13	5.375	31.5	4.1	35.6	9.38	1.292	14.1717	2.65263	26.1285	37.0971	78.9787
ILL 5553	67	75	113.5	32.0417	2.1	15.6	8.9	137.7	9.3	147	11.7175	4.984	44.7999	4.34543	29.9492	43.5199	78.3342
ILL 5533	68.5	75.5	109	33.55	3.25	13.55	9	27.825	16.125	43.95	10.36	2.3095	23.185	3.47012	27.6015	39.9882	67.723
ILL 5519	72.5	79.5	115	34.4	2.5	20.8	11.6	45.1	13	58.1	19.84	1.042	5.35294	1.85625	29.1851	50.1536	76.7686
ILL 5509	64	72	107	34.375	1.8	12.8	6.1	57.5	9.3	66.8	9.05	2.363	26.0885	3.52168	30.5661	45.4755	97.2635
ILL 5505	74	81	113.5	29.6333	1.83333	18.8	10.3333	131.75	4.125	135.875	11.8	5.5725	48.2021	4.23164	29.9676	51.1854	97.426
ILL 550	74	81	114.5	34.85	2.675	20.5	13.175	87.9	7.1	95	16.11	3.201	20.3667	3.25357	30.5661	43.5201	68.8733
ILL 5424	74.5	81.5	115	30.4167	2.475	18.3	10.975	34.1	0.564	34.664	7.56	1.19	15.4449	2.06246	28.3289	40.1413	97.1152
ILL 5418	65.5	73	108.5	33.625	2.4	17.1	9.2	80.325	13.15	93.475	15.16	3.228	22.2224	2.72277	24.5265	42.2695	65.3454
ILL 5416	76	83	117.5	29.9583	2.6	18.45	9.275	84.625	0.4	85.025	10.69	5.1295	50.008	4.24888	29.6086	41.6836	82.8471
ILL 5384	66.5	73.5	109.5	33.6	2.1	19	11.9	141.3	6.9	148.2	12.8125	4.144	32.6962	3.18308	29.7559	38.1776	84.3288
ILL 5261	73.5	80.5	114	28	1.775	15.9	7.725	39.825	0.3625	40.1875	8.695	2.488	31.025	2.1218	29.5902	39.4516	91.3712
ILL 5151	64	71	108	26.2	2.4	19.4	10.5	90.2	8.7	98.9	9.62	3.471	36.7412	3.57807	29.4797	44.6877	100.914
ILL 5028	70.5	78	112	30.225	2.1	16.075	7.875	57.2	19.9	77.1	7.3225	3.627	49.9835	3.60794	30.3267	44.2878	95.2114
ILL 4956	69.5	77	110	29.125	2.41667	17.75	10.5	57.75	10.875	68.625	11.22	4.6625	42.336	4.51973	30.2346	38.5803	89.5925
ILL 494	72	79	116	30.75	2.4	16.0667	8.33333	155.8	7.225	163.025	16.01	6.7515	42.09	4.48369	29.1667	38.5346	78.0656
ILL 4926	76	83	116.5	29.6	2.6	17.8	12.8	58.3	5.8	64.1	15.62	4.192	26.7091	3.51201	29.0102	41.2399	70.5481
ILL 4915	70.5	78	113	32.3	2.1	12	5.6	65.9	9.8	75.7	8.47	3.416	40.5586	3.42684	29.1943	42.3307	78.5175
ILL 4900	73.5	80.5	114	33.8	2.2	16.9	9.9	41.6	12.6	54.2	14.25	2.343	16.9214	2.74441	30.5661	36.461	55.7256
ILL 490	74.5	81.5	113.5	21.75	2.375	16.625	7.125	64.7	3.9	68.6	7.1375	2.607	40.4836	2.42653	29.5257	45.9907	68.1344
ILL 4899	75	82.5	113.5	30.35	2.4	15.3	7.1	68.4	3.8	72.2	10.92	2.546	17.656	2.12862	28.0619	45.5872	87.7772
ILL 4886	71.5	79	111	34.2	2.225	12.275	6.05	30.2	13.1	43.3	10.5725	3.466	33.1709	3.44064	30.474	57.293	72.1317
ILL 4881	71.5	79.5	115.5	38.25	2	15.9	9.1	57.2	4.6	61.8	8.65	2.187	25.3535	3.78255	26.5888	64.8689	78.0797
ILL 4841	74.5	81.5	115	28.8333	2.225	20.475	13	34.25	11.25	45.5	10.6725	2.77625	26.2441	2.8775	26.9479	63.3665	97.7469
ILL 4830	57	64	100.5	28.475	2.525	15.55	5.9	91	10.7	101.7	12.3833	4.017	36.0382	3.61817	30.5477	37.2402	81.4088
ILL 4819	64.5	73	106.5	30.2333	2.25	14.125	6.25	50.7	6.3	57	7.8	2.1465	31.8774	2.4281	25.5024	37.0204	66.793
ILL 4804	65.5	73	108	28.9	2.2	14	7.2	50.4	11.7	62.1	10.85	2.447	24.2597	2.21588	27.2793	46.8991	75.7051
ILL 4791	73.5	80.5	113.5	21.625	1.9	12	7.3	28	4.6	32.6	5.75	1.517	26.0758	1.76026	29.1483	39.7961	62.9
ILL 4778	79	86	118	29.9	1.9	16.6667	8.2	30.6625	6.117	36.7795	9.64667	1.2735	13.7779	1.69399	30.0597	55.9507	64.1919
ILL 4774	71.5	78.5	112.5	29.4	1.8	13.1	8.9	33.675	0.175	33.85	7.52	2.285	31.0629	2.77546	26.2574	52.9078	74.3215
ILL 4738	72.5	79.5	112.5	29.5	2.4	17.9	10.2	51.9	1.6	53.5	11.84	2.403	20.8512	2.50973	30.8331	34.8057	66.8543
ILL 4606	58.5	65.5	101.5	29.05	2	14.4	5.5	89.5	13.4	102.9	8.7	3.557	43.4265	3.23999	29.6546	44.0221	78.3403
ILL 4471	76.5	83.5	115.5	26.875	2.2	20.9	12.7	83.6	19.4	103	10.97	2.91	18.7742	2.34514	30.8975	43.1841	75.2273
ILL 4409	72	79	111.5	33.7917	2.1	14.9	8.9	69.3	10.7	80	12.06	2.869	23.937	2.69752	30.3635	43.945	89.9169
ILL 4345	55.5	64	101.5	29.1	2.2	15.7	7.6	83.7	5.8	89.5	8.82	3.22	36.3872	2.89673	27.1228	37.9275	76.9405
ILL 4164	74	81	116	28.75	2.75	22.95	11.925	73.1667	14.0667	87.2333	12.97	5.01667	38.8028	3.44904	27.0307	51.8925	84.1222
ILL 4152	68	75	107.5	28.5833	2.425	16.375	9.275	68.775	2.375	71.15	11.43	1.68225	14.4959	2.66015	29.2956	38.0092	67.8019
ILL 3517	59	66	104	26.9167	2.16667	16.3667	6.06667	29	7.5	36.5	7.8375	2.931	38.1836	2.89313	31.9747	31.048	47.7261
ILL 3487	60	68	104.5	27.025	2.2	17.1	8.2	84.25	8.25	92.5	7.59	3.48	45.9344	2.84496	30.115	38.2608	66.1729
ILL 3485	57	64	100.5	27.625	2.575	15.375	5.275	66.9	15.3	82.2	8.4475	3.306	43.8991	2.6515	25.5853	36.6755	67.1709
ILL 343	80	87	118.5	28.1	2.3	21	10.6	40.8	4.4	45.2	10.02	1.51	14.847	2.89364	28.8168	58.6418	72.5988
ILL 304	74	81	115	27.8333	2.1	16.4	7.5	63.1	8.75	71.85	8.13	2.44775	30.8367	2.08234	29.2864	41.3018	69.7703
ILL 268	70	78	114.5	30.3333	2	17.15	10.95	147.3	0.55	147.85	9.99	5.379	54.215	4.00733	29.2495	43.5653	68.3314
ILL 257	74.5	81.5	116	29.525	2.3	20.8	9.3	168.625	3.625	172.25	20.38	5.8125	28.5138	4.755	29.6546	53.2336	77.2514
ILL 2297	70	77	114.5	30.625	2	12.975	6.475	104.1	10.5	114.6	9.64	3.345	34.2798	2.81833	24.95	53.9332	84.2557
ILL 2230	73	80.5	117	37.4	2.3	18.8	8.5	73.075	8.85	81.925	14.36	5.44	37.8429	4.35149	31.3947	43.0801	76.2089
ILL 223	74	81	112.5	30.125	2.7	16.1	7.5	49.3	12	61.3	9.91	2.607	28.9976	2.7289	30.1794	43.0411	101.582
ILL 2181	70.5	78	112.5	32.6	2.2	20.2	11.7	166.433	9.43333	175.867	15.87	4.47033	28.1757	3.39259	28.7432	40.0917	67.9513
ILL 1959	73	80	114	35.3	2.2	18.725	11.7	138.4	3	141.4	16.3	4.594	25.1864	4.302	30.0873	32.1689	61.2482
ILL 1949	75.5	82.5	116.5	33.65	2	15.9	8.9	54.4	12.7	67.1	10.92	2.54825	23.2167	2.71276	30.6766	42.7715	65.269
ILL 1861	57.5	65	102	29.3667	2.5	14.775	5.725	91.9	5.025	96.925	8.285	3.3125	39.9556	3.193	25.6589	43.5073	96.4185
ILL 1671	75.5	82.5	115	32.8333	2.43333	28.4667	13.2667	99.9333	1.46667	101.4	18.04	3.38433	18.6388	3.5255	25.7878	50.9257	62.2231
ILL 1097	74.5	82.5	118.5	33	2.6	16.3	8.1	64.3	9.6	73.9	9.13	3.228	36.4917	3.18018	30.2162	45.7349	96.6168
ILL 10690	70	77.5	109.5	32.2	2.2	16.8	10.4	75.8	9.5	85.3	11.89	2.813	26.6022	3.51073	29.1759	37.8619	77.1768
Hamria	63	70	106	35.8333	2	13.05	6.55	40.2	7.45	47.65	10.57	2.88125	27.527	3.35754	30.3451	37.2607	89.612
Chakkouf	55	62	100	32.725	1.875	11.9	4.425	68.3	7.1	75.4	10.24	3.589	35.8434	4.07463	28.5222	41.4678	99.5613
Bichette	61	68	103	31.0417	2.325	16.925	7.3	53.425	19.35	72.775	12.5875	2.184	17.7733	2.83639	28.025	55.4225	96.0738
Abda	68	75	108.5	33.5	2.2	14.2	8.8	86.9	12.6	99.5	9.31	3.119	34.625	3.33613	23.6243	49.4633	73.1437
ILL 224	67	74	108.5	33.2333	2.4	15.3	7.4	78.475	13.65	92.125	14.49	6.76175	47.5598	4.12076	28.6695	47.232	86.5143
ILL 129	70.5	77.5	111	30.9583	2.45	20.675	11.15	37.9	9	46.9	12.83	1.814	14.1357	2.18977	26.6993	45.8659	75.7798
ILL 590	55.5	63	100	28.775	2.2	12.95	6.7	72.8	10.4667	83.2667	9.60333	2.56233	27.0451	3.24021	28.6511	48.9297	78.8703
